# Supplementary material for: Immune Checkpoint and EMT-Related Molecules in Circulating Tumor Cells (CTCs) from Triple Negative Breast Cancer Patients and Their Clinical Impact
Source: Cancers (Basel). 2023 Mar 25;15(7):1974. doi: 10.3390/cancers15071974 (PMC10093450; doi:10.3390/cancers15071974)
Supplement: Supplementary file 1 [file cancers-15-01974-s001.zip]

Archive with 1 entries (1 files):
- cancers-2289201-supplementary.pdf
